# Supplementary material for: Ferruginous hemeprotein HhuH facilitates the cadmium adsorption and chromium reduction in Stenotrophomonas sp. SY1
Source: Appl Environ Microbiol. 2024 Dec 4;91(1):e02097-24. doi: 10.1128/aem.02097-24 (PMC11784086; doi:10.1128/aem.02097-24)
Supplement: Table S1 — Atomic absorption spectrum data. [file aem.02097-24-s0002.xlsx]

## Sheet: Index
	Ferruginous hemeprotein HhuH facilitates the detoxification of cadmium and chromium in Stenotrophomonas sp. SY1
	Zijie Zhoua, Hongbo Yua, Jiahui Liua, Lin Zhua, Gejiao Wanga, Kaixiang Shia*
	a: National Key Laboratory of Agricultural Microbiology, College of Life Science and Technology, Huazhong Agricultural University, Wuhan 430070, China.
	* Corresponding authors:
	Kaixiang Shi, kaixiangshi@mail.hzau.edu.cn, National Key Laboratory of Agricultural Microbiology, Huazhong Agricultural University, Wuhan 430070, China.
	Atomic absorption spectrum data
	Index
	1. The preparation of sample
	2. Total Cr of supernatant (Strain SY1)
	3. Total Cr of cell (Strain SY1)
	4. Total Cd of supernatant (Strain SY1)
	5. Total Cd of cell (Strain SY1)
	6. Total Fe of cell (Strain SY1)
	7. Background Cd and Cr in the LB medium
	8. Change of total Cr in the LB medium (no cell control)
	9. Change of total Cd in the LB medium (no cell control)
	10. Total Cr of supernatant (Heterologous expression experiments)
	11. Total Cr of periplasm (Heterologous expression experiments)
	12. Total Cr of cytoplasm (Heterologous expression experiments)
	13. Total Cd of supernatant (Heterologous expression experiments)
	14. Total Cd of periplasm (Heterologous expression experiments)
	15. Total Cd of cytoplasm (Heterologous expression experiments)
	16. Total Cd and Fe of hemeprotein

## Sheet: 1
	The preparation of sample
	The sample of supernatant was obtained from centrifugation of bacteria. Then, supernatant was filtrated by 0.22 μm filter. Subsequently, filtrated sample was pre-diluted into range of standard curve.
	The sample of cell was obtained from centrifugation of bacteria solution. Then, cell was resuspended to the original volume of bacteria solution with 50% nitric acid, and digested at 70°C until the solution becomes completely clear. Subsequently, digestion were pre-diluted accoding to the range of standard curve.
	The sample of periplasm was extracted in solution. Then, periplasmic solution was filtrated by 0.22 μm filter. Subsequently, filtrated periplasmic solution was pre-diluted into range of standard curve.
	The sample of cytoplasm existed in sediment. Then, sediment containing cytoplasm was resuspended to the original volume of bacteria solution with 50% nitric acid, until the digestion solution became completely clear. Subsequently, digestion were pre-diluted accoding to the range of standard curve.
	The sample of LB medium was directly measured.
	The sample of hemoprotein HhuH was digested with 50% nitric acid at 70°C for 1 h. Then, subjected sample was pre-diluted as requirement of standard curve.

## Sheet: 2
Total Cr of supernatant (Strain SY1)
Standard curve
Total Cr (μM)	5	10	15	20	25
AAS	0.071	0.078	0.084	0.091	0.095
Time	Sample name	AAS	Dilution ratio	Content of total Cr (μmol)
12 h	SY1+Cr	0.091	4	8.5
		0.09	4	8.16667
		0.089	4	7.83333
	SY1+Cr+Cd	0.09	4	8.16667
		0.091	4	8.5
		0.091	4	8.5
	SY1+Cr+Fe	0.091	4	8.5
		0.091	4	8.5
		0.092	4	8.83333
	SY1+Cr+Cd+Fe	0.09	4	8.16667
		0.092	4	8.83333
		0.092	4	8.83333
20 h	SY1+Cr	0.092	4	8.83333
		0.091	4	8.5
		0.092	4	8.83333
	SY1+Cr+Cd	0.092	4	8.83333
		0.092	4	8.83333
		0.092	4	8.83333
	SY1+Cr+Fe	0.092	4	8.83333
		0.093	4	9.16667
		0.092	4	8.83333
	SY1+Cr+Cd+Fe	0.093	4	9.16667
		0.092	4	8.83333
		0.092	4	8.83333
24 h	SY1+Cr	0.09	4	8.16667
		0.093	4	9.16667
		0.091	4	8.5
	SY1+Cr+Cd	0.092	4	8.83333
		0.093	4	9.16667
		0.092	4	8.83333
	SY1+Cr+Fe	0.093	4	9.16667
		0.093	4	9.16667
		0.093	4	9.16667
	SY1+Cr+Cd+Fe	0.094	4	9.5
		0.092	4	8.83333
		0.092	4	8.83333
36 h	SY1+Cr	0.093	4	9.16667
		0.094	4	9.5
		0.092	4	8.83333
	SY1+Cr+Cd	0.092	4	8.83333
		0.093	4	9.16667
		0.091	4	8.5
	SY1+Cr+Fe	0.092	4	8.83333
		0.093	4	9.16667
		0.092	4	8.83333
	SY1+Cr+Cd+Fe	0.093	4	9.16667
		0.093	4	9.16667
		0.094	4	9.5
48 h	SY1+Cr	0.093	4	9.16667
		0.093	4	9.16667
		0.093	4	9.16667
	SY1+Cr+Cd	0.093	4	9.16667
		0.093	4	9.16667
		0.091	4	8.5
	SY1+Cr+Fe	0.092	4	8.83333
		0.093	4	9.16667
		0.094	4	9.5
	SY1+Cr+Cd+Fe	0.094	4	9.5
		0.094	4	9.5
		0.092	4	8.83333

## Sheet: 3
Total Cr of cell (Strain SY1)
Standard curve
Total Cr (μM)	5	10	15	20	25
AAS	0.06	0.068	0.079	0.088	0.098
Time	Sample name	AAS	Dilution ratio	Content of total Cr (μmol)
12 h	SY1+Cr	0.054	4	0.884211
		0.057	4	1.51579
		0.057	4	1.51579
	SY1+Cr+Cd	0.053	4	0.673684
		0.057	4	1.51579
		0.056	4	1.30526
	SY1+Cr+Fe	0.056	4	1.30526
		0.055	4	1.09474
		0.058	4	1.72632
	SY1+Cr+Cd+Fe	0.057	4	1.51579
		0.059	4	1.93684
		0.056	4	1.30526
20 h	SY1+Cr	0.058	4	1.72632
		0.055	4	1.09474
		0.056	4	1.30526
	SY1+Cr+Cd	0.056	4	1.30526
		0.057	4	1.51579
		0.056	4	1.30526
	SY1+Cr+Fe	0.055	4	1.09474
		0.054	4	0.884211
		0.058	4	1.72632
	SY1+Cr+Cd+Fe	0.057	4	1.51579
		0.055	4	1.09474
		0.058	4	1.72632
24 h	SY1+Cr	0.058	4	1.72632
		0.058	4	1.72632
		0.058	4	1.72632
	SY1+Cr+Cd	0.059	4	1.93684
		0.056	4	1.30526
		0.056	4	1.30526
	SY1+Cr+Fe	0.054	4	0.884211
		0.059	4	1.93684
		0.056	4	1.30526
	SY1+Cr+Cd+Fe	0.057	4	1.51579
		0.053	4	0.673684
		0.053	4	0.673684
36 h	SY1+Cr	0.055	4	1.09474
		0.055	4	1.09474
		0.056	4	1.30526
	SY1+Cr+Cd	0.055	4	1.09474
		0.054	4	0.884211
		0.056	4	1.30526
	SY1+Cr+Fe	0.054	4	0.884211
		0.056	4	1.30526
		0.058	4	1.72632
	SY1+Cr+Cd+Fe	0.056	4	1.30526
		0.058	4	1.72632
		0.057	4	1.51579
48 h	SY1+Cr	0.058	4	1.72632
		0.057	4	1.51579
		0.056	4	1.30526
	SY1+Cr+Cd	0.056	4	1.30526
		0.056	4	1.30526
		0.056	4	1.30526
	SY1+Cr+Fe	0.054	4	0.884211
		0.055	4	1.09474
		0.057	4	1.51579
	SY1+Cr+Cd+Fe	0.057	4	1.51579
		0.055	4	1.09474
		0.052	4	0.463158

## Sheet: 4
Total Cd of supernatant (Strain SY1)
Standard curve
Total Cd (μM)	1	2	3	4	5
AAS	0.065	0.134	0.204	0.261	0.317
Time	Sample name	AAS	Dilution ratio	Content of total Cd (μmol)
12 h	SY1+Cd	0.234	10	3.59905
		0.245	10	3.77338
		0.234	10	3.59905
	SY1+Cr+Cd	0.236	10	3.63074
		0.248	10	3.82092
		0.239	10	3.67829
	SY1+Cd+Fe	0.176	10	2.67987
		0.195	10	2.98098
		0.187	10	2.8542
	SY1+Cr+Cd+Fe	0.234	10	3.59905
		0.19	10	2.90174
		0.212	10	3.2504
20 h	SY1+Cd	0.073	10	1.04754
		0.072	10	1.0317
		0.046	10	0.619651
	SY1+Cr+Cd	0.044	10	0.587956
		0.039	10	0.508716
		0.046	10	0.619651
	SY1+Cd+Fe	0.038	10	0.492868
		0.019	10	0.191759
		0.006	10	-0.0142631
	SY1+Cr+Cd+Fe	0.041	10	0.540412
		0.024	10	0.270998
		0.026	10	0.302694
24 h	SY1+Cd	0.002	10	-0.0776545
		0.003	10	-0.0618067
		0.003	10	-0.0618067
	SY1+Cr+Cd	0	10	-0.10935
		0	10	-0.10935
		0	10	-0.10935
	SY1+Cd+Fe	0.019	10	0.191759
		-0.001	10	-0.125198
		-0.001	10	-0.125198
	SY1+Cr+Cd+Fe	0.021	10	0.223455
		0	10	-0.10935
		0.004	10	-0.0459588
36 h	SY1+Cd	0.001	10	-0.0935024
		0	10	-0.10935
		0.001	10	-0.0935024
	SY1+Cr+Cd	0.001	10	-0.0935024
		0.001	10	-0.0935024
		0	10	-0.10935
	SY1+Cd+Fe	0.01	10	0.0491284
		0.003	10	-0.0618067
		0.003	10	-0.0618067
	SY1+Cr+Cd+Fe	0.004	10	-0.0459588
		0.005	10	-0.0301109
		0.004	10	-0.0459588
48 h	SY1+Cd	0.001	10	-0.0935024
		0.002	10	-0.0776545
		0.006	10	-0.0142631
	SY1+Cr+Cd	0.003	10	-0.0618067
		0.003	10	-0.0618067
		0.002	10	-0.0776545
	SY1+Cd+Fe	0.003	10	-0.0618067
		0.004	10	-0.0459588
		0.002	10	-0.0776545
	SY1+Cr+Cd+Fe	0.002	10	-0.0776545
		0.002	10	-0.0776545
		0.004	10	-0.0459588

## Sheet: 5
Total Cd of cell (Strain SY1)
Standard curve
Total Cd (μM)	1	2	3	4	5
AAS	0.04	0.075	0.118	0.172	0.22
Time	Sample name	AAS	Dilution ratio	Content of total Cd (μmol)
12 h	SY1+Cd	0.054	10	1.2081
		0.064	10	1.42691
		0.057	10	1.27374
	SY1+Cr+Cd	0.074	10	1.64573
		0.082	10	1.82079
		0.081	10	1.79891
	SY1+Cd+Fe	0.121	10	2.67418
		0.13	10	2.87112
		0.119	10	2.63042
	SY1+Cr+Cd+Fe	0.16	10	3.52757
		0.118	10	2.60853
		0.117	10	2.58665
20 h	SY1+Cd	0.189	10	4.16214
		0.176	10	3.87768
		0.179	10	3.94333
	SY1+Cr+Cd	0.189	10	4.16214
		0.206	10	4.53414
		0.191	10	4.20591
	SY1+Cd+Fe	0.204	10	4.49037
		0.22	10	4.84048
		0.222	10	4.88425
	SY1+Cr+Cd+Fe	0.213	10	4.68731
		0.196	10	4.31532
		0.197	10	4.3372
24 h	SY1+Cd	0.211	10	4.64354
		0.231	10	5.08118
		0.236	10	5.19059
	SY1+Cr+Cd	0.245	10	5.38753
		0.228	10	5.01554
		0.219	10	4.8186
	SY1+Cd+Fe	0.232	10	5.10306
		0.248	10	5.45317
		0.248	10	5.45317
	SY1+Cr+Cd+Fe	0.262	10	5.75952
		0.243	10	5.34376
		0.219	10	4.8186
36 h	SY1+Cd	0.207	10	4.55602
		0.224	10	4.92801
		0.236	10	5.19059
	SY1+Cr+Cd	0.25	10	5.49694
		0.239	10	5.25624
		0.218	10	4.79672
	SY1+Cd+Fe	0.271	10	5.95646
		0.236	10	5.19059
		0.259	10	5.69387
	SY1+Cr+Cd+Fe	0.202	10	4.44661
		0.262	10	5.75952
		0.223	10	4.90613
48 h	SY1+Cd	0.226	10	4.97177
		0.209	10	4.59978
		0.233	10	5.12495
	SY1+Cr+Cd	0.199	10	4.38096
		0.23	10	5.0593
		0.229	10	5.03742
	SY1+Cd+Fe	0.223	10	4.90613
		0.205	10	4.51225
		0.287	10	6.30656
	SY1+Cr+Cd+Fe	0.214	10	4.70919
		0.237	10	5.21247
		0.242	10	5.32188

## Sheet: 6
Total Fe of cell (Strain SY1)
Standard curve
Total Fe (μM)	5	10	15	20	25
AAS	0.038	0.065	0.093	0.136	0.179
Time	Sample name	AAS	Dilution ratio	Content of total Fe (μmol)
12 h	SY1	0.021	2	0.695775
		0.024	2	0.780282
		0.021	2	0.695775
	SY1+Cd	0.002	2	0.160563
		0.001	2	0.132394
		0.001	2	0.132394
	SY1+Cr	0.002	2	0.160563
		0.001	2	0.132394
		0.001	2	0.132394
	SY1+Cd+Cr	0.001	2	0.132394
		0.001	2	0.132394
		0	2	0.104225
	SY1+Fe	0.028	2	0.892958
		0.027	2	0.864789
		0.029	2	0.921127
	SY1+Cd+Fe	0.042	2	1.28732
		0.048	2	1.45634
		0.056	2	1.68169
	SY1+Cr+Fe	0.039	2	1.20282
		0.029	2	0.921127
		0.043	2	1.31549
	SY1+Cd+Cr+Fe	0.023	2	0.752113
		0.03	2	0.949296
		0.022	2	0.723944
20 h	SY1	0.031	2	0.977465
		0.03	2	0.949296
		0.029	2	0.921127
	SY1+Cd	0.006	2	0.273239
		0.005	2	0.24507
		0.003	2	0.188732
	SY1+Cr	0.006	2	0.273239
		0.005	2	0.24507
		0.003	2	0.188732
	SY1+Cd+Cr	0.002	2	0.160563
		0.002	2	0.160563
		0.001	2	0.132394
	SY1+Fe	0.052	2	1.56901
		0.053	2	1.59718
		0.054	2	1.62535
	SY1+Cd+Fe	0.036	2	1.11831
		0.047	2	1.42817
		0.043	2	1.31549
	SY1+Cr+Fe	0.05	2	1.51268
		0.066	2	1.96338
		0.041	2	1.25915
	SY1+Cd+Cr+Fe	0.05	2	1.51268
		0.045	2	1.37183
		0.041	2	1.25915
24 h	SY1	0.041	2	1.25915
		0.039	2	1.20282
		0.04	2	1.23099
	SY1+Cd	0.015	2	0.526761
		0.012	2	0.442254
		0.015	2	0.526761
	SY1+Cr	0.017	2	0.583099
		0.014	2	0.498592
		0.017	2	0.583099
	SY1+Cd+Cr	0.009	2	0.357746
		0.011	2	0.414085
		0.013	2	0.470423
	SY1+Fe	0.07	2	2.07606
		0.077	2	2.27324
		0.077	2	2.27324
	SY1+Cd+Fe	0.065	2	1.93521
		0.04	2	1.23099
		0.043	2	1.31549
	SY1+Cr+Fe	0.084	2	2.47042
		0.093	2	2.72394
		0.073	2	2.16056
	SY1+Cd+Cr+Fe	0.044	2	1.34366
		0.057	2	1.70986
		0.046	2	1.4
36 h	SY1	0.043	2	1.31549
		0.042	2	1.28732
		0.045	2	1.37183
	SY1+Cd	0.027	2	0.864789
		0.029	2	0.921127
		0.024	2	0.780282
	SY1+Cr	0.03	2	0.949296
		0.031	2	0.977465
		0.025	2	0.808451
	SY1+Cd+Cr	0.024	2	0.780282
		0.031	2	0.977465
		0.026	2	0.83662
	SY1+Fe	0.12	2	3.48451
		0.115	2	3.34366
		0.118	2	3.42817
	SY1+Cd+Fe	0.086	2	2.52676
		0.088	2	2.5831
		0.084	2	2.47042
	SY1+Cr+Fe	0.143	2	4.13239
		0.137	2	3.96338
		0.112	2	3.25915
	SY1+Cd+Cr+Fe	0.088	2	2.5831
		0.085	2	2.49859
		0.081	2	2.38592
48 h	SY1	0.038	2	1.17465
		0.038	2	1.17465
		0.038	2	1.17465
	SY1+Cd	0.024	2	0.780282
		0.024	2	0.780282
		0.024	2	0.780282
	SY1+Cr	0.031	2	0.977465
		0.03	2	0.949296
		0.029	2	0.921127
	SY1+Cd+Cr	0.026	2	0.83662
		0.026	2	0.83662
		0.023	2	0.752113
	SY1+Fe	0.165	2	4.75211
		0.158	2	4.55493
		0.162	2	4.66761
	SY1+Cd+Fe	0.103	2	3.00563
		0.134	2	3.87887
		0.13	2	3.7662
	SY1+Cr+Fe	0.186	2	5.34366
		0.165	2	4.75211
		0.171	2	4.92113
	SY1+Cd+Cr+Fe	0.136	2	3.93521
		0.142	2	4.10423
		0.128	2	3.70986

## Sheet: 7
Background concentration of Cd and Cr in the LB medium
Standard curve
Total Cr (μM)	5	10	15	20	25
AAS	0.006	0.008	0.011	0.013	0.016
Sample name	AAS	Dilution ratio	Concentration of total Cr (μM)
LB medium	0.007	1	7.4
LB medium	0.006	1	5.4
LB medium	0.006	1	5.4
Standard curve
Total Cd (μM)	5	10	15	20	25
AAS	0.033	0.064	0.103	0.129	0.196
Sample name	AAS	Dilution ratio	Concentration of total Cd (μM)
LB medium	0.015	1	3.5
LB medium	0.014	1	3.37179
LB medium	0.013	1	3.24359

## Sheet: 8
Change of total Cr in the LB medium (no cell control)
Standard curve
Total Cr (μM)	5	10	15	20	25
AAS	0.011	0.027	0.039	0.047	0.065
Time	Sample name	AAS	Dilution ratio	Content of total Cr (μmol)
12 h	SY1+Cr	0.03	10	11.7692
		0.032	10	12.5385
		0.032	10	12.5385
	SY1+Cr+Cd	0.031	10	12.1538
		0.03	10	11.7692
		0.031	10	12.1538
	SY1+Cr+Fe	0.031	10	12.1538
		0.033	10	12.9231
		0.03	10	11.7692
	SY1+Cr+Cd+Fe	0.029	10	11.3846
		0.029	10	11.3846
		0.03	10	11.7692
20 h	SY1+Cr	0.03	10	11.7692
		0.029	10	11.3846
		0.029	10	11.3846
	SY1+Cr+Cd	0.028	10	11
		0.029	10	11.3846
		0.03	10	11.7692
	SY1+Cr+Fe	0.03	10	11.7692
		0.031	10	12.1538
		0.03	10	11.7692
	SY1+Cr+Cd+Fe	0.028	10	11
		0.028	10	11
		0.028	10	11
24 h	SY1+Cr	0.029	10	11.3846
		0.029	10	11.3846
		0.029	10	11.3846
	SY1+Cr+Cd	0.029	10	11.3846
		0.029	10	11.3846
		0.028	10	11
	SY1+Cr+Fe	0.031	10	12.1538
		0.03	10	11.7692
		0.028	10	11
	SY1+Cr+Cd+Fe	0.027	10	10.6154
		0.028	10	11
		0.027	10	10.6154
36 h	SY1+Cr	0.03	10	11.7692
		0.029	10	11.3846
		0.029	10	11.3846
	SY1+Cr+Cd	0.03	10	11.7692
		0.028	10	11
		0.028	10	11
	SY1+Cr+Fe	0.032	10	12.5385
		0.028	10	11
		0.027	10	10.6154
	SY1+Cr+Cd+Fe	0.029	10	11.3846
		0.028	10	11
		0.027	10	10.6154
48 h	SY1+Cr	0.028	10	11
		0.029	10	11.3846
		0.029	10	11.3846
	SY1+Cr+Cd	0.028	10	11
		0.027	10	10.6154
		0.026	10	10.2308
	SY1+Cr+Fe	0.03	10	11.7692
		0.028	10	11
		0.028	10	11
	SY1+Cr+Cd+Fe	0.027	10	10.6154
		0.029	10	11.3846
		0.029	10	11.3846

## Sheet: 9
Change of total Cd in the LB medium (no cell control)
Standard curve
Total Cd (μM)	1	2	3	4	5
AAS	0.019	0.052	0.069	0.112	0.143
Time	Sample name	AAS	Dilution ratio	Content of total Cd (μmol)
12 h	SY1+Cd	0.21	8	5.8026
		0.202	8	5.59481
		0.216	8	5.95844
	SY1+Cr+Cd	0.21	8	5.8026
		0.209	8	5.77662
		0.213	8	5.88052
	SY1+Cd+Fe	0.214	8	5.90649
		0.209	8	5.77662
		0.22	8	6.06234
	SY1+Cr+Cd+Fe	0.207	8	5.72468
		0.208	8	5.75065
		0.212	8	5.85455
20 h	SY1+Cd	0.213	8	5.88052
		0.207	8	5.72468
		0.215	8	5.93247
	SY1+Cr+Cd	0.202	8	5.59481
		0.21	8	5.8026
		0.214	8	5.90649
	SY1+Cd+Fe	0.213	8	5.88052
		0.216	8	5.95844
		0.212	8	5.85455
	SY1+Cr+Cd+Fe	0.205	8	5.67273
		0.2	8	5.54286
		0.206	8	5.6987
24 h	SY1+Cd	0.21	8	5.8026
		0.212	8	5.85455
		0.218	8	6.01039
	SY1+Cr+Cd	0.211	8	5.82857
		0.218	8	6.01039
		0.211	8	5.82857
	SY1+Cd+Fe	0.212	8	5.85455
		0.216	8	5.95844
		0.214	8	5.90649
	SY1+Cr+Cd+Fe	0.206	8	5.6987
		0.202	8	5.59481
		0.2	8	5.54286
36 h	SY1+Cd	0.201	8	5.56883
		0.215	8	5.93247
		0.213	8	5.88052
	SY1+Cr+Cd	0.209	8	5.77662
		0.211	8	5.82857
		0.201	8	5.56883
	SY1+Cd+Fe	0.208	8	5.75065
		0.211	8	5.82857
		0.213	8	5.88052
	SY1+Cr+Cd+Fe	0.202	8	5.59481
		0.21	8	5.8026
		0.211	8	5.82857
48 h	SY1+Cd	0.209	8	5.77662
		0.215	8	5.93247
		0.204	8	5.64675
	SY1+Cr+Cd	0.206	8	5.6987
		0.212	8	5.85455
		0.205	8	5.67273
	SY1+Cd+Fe	0.252	8	6.89351
		0.216	8	5.95844
		0.214	8	5.90649
	SY1+Cr+Cd+Fe	0.233	8	6.4
		0.207	8	5.72468
		0.206	8	5.6987

[truncated: 7 more sheets: 10, 11, 12, 13, 14, 15, 16]
